# Supplementary material for: ePlatypus: an ecosystem for computational analysis of immunogenomics data
Source: Bioinformatics. 2023 Sep 8;39(9):btad553. doi: 10.1093/bioinformatics/btad553 (PMC10518073; doi:10.1093/bioinformatics/btad553)
Supplement: btad553_Supplementary_Data [file btad553_supplementary_data.zip]

Archive with 1 entries (1 files):
- ePlatypus_online_methods.pdf
